# Supplementary material for: Determination of Zygosity in Adult Chinese Twins Using the 450K Methylation Array versus Questionnaire Data
Source: PLoS One. 2015 Apr 30;10(4):e0123992. doi: 10.1371/journal.pone.0123992 (PMC4415785; doi:10.1371/journal.pone.0123992)
Supplement: S1 Table — (XLS) [file pone.0123992.s001.xls]

## Sheet: Sheet1
S1 Table. Annotation profile of the 65 SNPs in 450k Methylation Array
ID	Name	AddressA_ID	AlleleA_ProbeSeq	AddressB_ID	AlleleB_ProbeSeq
rs10796216	rs10796216	14622465	TAACTAAAAAACAACAATACTAACTCTACACTAAATACCCACTAACCCTC	41635319	TAACTAAAAAACAACAATACTAACTCTACACTAAATACCCACTAACCCTT
rs715359	rs715359	18796328	TTATTAAACTCTCACCACTAACTTTCTACTTCTCTCAAAATCAAAACCTC	48710462	TTATTAAACTCTCACCACTAACTTTCTACTTCTCTCAAAATCAAAACCTT
rs1040870	rs1040870	22687484	CAAAATCTTTTTCCCTCCATAACTAAAAACTCTCAAAATAACAACCACTC	20663453	CAAAATCTTTTTCCCTCCATAACTAAAAACTCTCAAAATAACAACCACTT
rs10936224	rs10936224	34619331	TCTTTCAATATATACTATTTTCTTCATCTCCCTTCACCCACTTCCATACC	30630453	TCTTTCAATATATACTATTTTCTTCATCTCCCTTCACCCACTTCCATACT
rs213028	rs213028	10622451	ACCTCCTCACCTATTAAATAAAAACACAATAAAACCCACTTCCTTAAAAC	24684377	ACCTCCTCACCTATTAAATAAAAACACAATAAAACCCACTTCCTTAAAAT
rs2385226	rs2385226	46691371	TTACCATCCCATTTAAATCTCACCACCTTCATTTAAATCTTACATCAACC	17623494	TTACCATCCCATTTAAATCTCACCACCTTCATTTAAATCTTACATCAACT
rs11034952	rs11034952	58692423	AATCATCCTAAACTCATTTCTATTCTTCATCCTACCTTATCATCACTCAC	44652497	AATCATCCTAAACTCATTTCTATTCTTCATCCTACCTTATCATCACTCAT
rs9292570	rs9292570	48712372	CTAAAATTACCTACAAATATAAAATCCACTAATCATCTTCCAACCCTCAC	14806497	CTAAAATTACCTACAAATATAAAATCCACTAATCATCTTCCAACCCTCAT
rs654498	rs654498	36707408	CTAAAAATATCATCTCCACTCCACCCACTATTCATAACCTATTTTATCTC	15665335	CTAAAAATATCATCTCCACTCCACCCACTATTCATAACCTATTTTATCTT
rs1414097	rs1414097	23759362	CCCACTAATCATCTCCTTAAAAAAATCAACTCTAAACATACTCCTCTAAC	39621311	CCCACTAATCATCTCCTTAAAAAAATCAACTCTAAACATACTCCTCTAAT
rs13369115	rs13369115	44627385	ACTAACATATTTACAAAAATACTTTAACCAACCCTTTCCCAACCTCAAAC	74780462	ACTAACATATTTACAAAAATACTTTAACCAACCCTTTCCCAACCTCAAAT
rs10033147	rs10033147	53636471	CCCACTCTCATCATATAATATACTAATTCCCCCACATTTTCCACAATAAC	37774439	CCCACTCTCATCATATAATATACTAATTCCCCCACATTTTCCACAATAAT
rs3936238	rs3936238	42802473	AATACCCTACAATATACAAAAACAACACTTCCTATACAAAACTACTACCC	29627504	AATACCCTACAATATACAAAAACAACACTTCCTATACAAAACTACTACCT
rs1520670	rs1520670	29605423	ACACCAATTCCAACTTTTTCTCTCTCCTACCAAAATAAAAATCAACTCAC	22683413	ACACCAATTCCAACTTTTTCTCTCTCCTACCAAAATAAAAATCAACTCAT
rs6991394	rs6991394	52603452	ACATCTCTTCCTACCAATTTATACTAATAACTACTTCAACATCTAACTCC	34768413	ACATCTCTTCCTACCAATTTATACTAATAACTACTTCAACATCTAACTCT
rs951295	rs951295	11711409	AACAAACAAAAATACTACTCACAACTCTACTCATTAAAAAAACTCCCTCC	39778441	AACAAACAAAAATACTACTCACAACTCTACTCATTAAAAAAACTCCCTCT
rs10882854	rs10882854	47771383	CTTAAACCCACCCCTTAAACCTCAATACTTCAAAAATTCACATTCTAAAC	39668349	CTTAAACCCACCCCTTAAACCTCAATACTTCAAAAATTCACATTCTAAAT
rs2208123	rs2208123	12714403	AATATACCCCTCCAATCCAAATCCTAAACTCTTATCTACTATCCTATCTC	19761497	AATATACCCCTCCAATCCAAATCCTAAACTCTTATCTACTATCCTATCTT
rs10774834	rs10774834	22788456	TATAACTCCCATAATCCTCCCAAAACCTCCAAAAATACTTTTATACCCAC	30718329	TATAACTCCCATAATCCTCCCAAAACCTCCAAAAATACTTTTATACCCAT
rs10846239	rs10846239	34643354	TCCTTCTATCCCTCAAACTTATCAAATACCTTCCCAACATAAAACAATAC	34766463	TCCTTCTATCCCTCAAACTTATCAAATACCTTCCCAACATAAAACAATAT
rs6471533	rs6471533	11697340	TAACTACCCATATCACTAATAAAATCACCACCATTCCTCTTCTCCACATC	55602361	TAACTACCCATATCACTAATAAAATCACCACCATTCCTCTTCTCCACATT
rs5936512	rs5936512	69709392	ACCCAATCCTTTACATCAACATCTAAATAAACTACTTTAATCTCTACCAC	41785446	ACCCAATCCTTTACATCAACATCTAAATAAACTACTTTAATCTCTACCAT
rs6626309	rs6626309	15806372	CTTTCTCACTTCCATCATATTAATCCAATCTCTCTACCTAAATTCATATC	69767339	CTTTCTCACTTCCATCATATTAATCCAATCTCTCTACCTAAATTCATATT
rs5926356	rs5926356	58646349	TTCACCATAATTTCCATCACTTTCTATTCACCTTCCAAAATAACTAACCC	15642443	TTCACCATAATTTCCATCACTTTCTATTCACCTTCCAAAATAACTAACCT
rs5987737	rs5987737	22681417	ATACTCCCCTAAATAATCTCCCTACTTCCATTTTTACTCACCAATATAAC	47658312	ATACTCCCCTAAATAATCTCCCTACTTCCATTTTTACTCACCAATATAAT
rs1019916	rs1019916	43769491	TCTCACAACTCAAATCCCATCAACCACTTACTATCACTATATCTATCACT
rs10457834	rs10457834	15748350	TTACTTCACTATTTAATTCACTCTACTAACACCAAAAACCACTTTCCTAT
rs1416770	rs1416770	28667385	AACCTACTATATTAAATCTTTCTACATATCACCTAAATACCACACTCTCA
rs1941955	rs1941955	33709340	TAAACCCTACTAATTCATAAAAACCATATCACTCTCACTTACCACTATAT
rs2125573	rs2125573	25698376	TTCTCCAACCATTCAACCTAAAATAACCAATCTATCACACCACCCATTCA
rs2235751	rs2235751	17621345	ATCCCAAAACAAACCTCCCCAAATCCTCTCAATATTTACCAAAAAAACAA
rs2521373	rs2521373	12625304	CTACTACCTAATTAATAACACCATCCCTACTAACCCTCATAATTCCCTCC
rs264581	rs264581	52695345	AACCATTTACAAAAATAAAAATCACCACCAAAAATCATCATATCCACCCA
rs2804694	rs2804694	13748334	CTTATTCCCATCATATTTCACTCTAATTCCTACTAACATAAAATCCCCAA
rs2959823	rs2959823	15751452	ACATAAAAATTAAACCTCTCTACAACTTCCACCTTAATCTTTCAACTTCC
rs5931272	rs5931272	39615340	ATCTAACAATTTATTCTCATCCTACCCCTAAAAACTCCTTCTAAAACTTA
rs6546473	rs6546473	71620388	CTCAAAAAACTTAACCTTAACTTTTACCTCCACTCCAACTTCTTTAAACA
rs739259	rs739259	20806326	CACAAAAACCCACTATCCCTCTAATTACTATAACAATCCACCTATAAAAA
rs798149	rs798149	48789496	ACACAACCTCCAATACTTCCAAATATCTCACTAAATTACTCTAACTATAA
rs845016	rs845016	37661486	TAAACTAATATACCAATTTACCCTTTCACCAACCATATTAAAAATTCCCC
rs472920	rs472920	20638387	CCCTCCCCAAAATATTTATAAACCTAACCTCTCCTCTCATTCTTAAATAA
rs133860	rs133860	52724359	TCTCACTCATCCCTCTCCCTTTCTCACCTTCATATATATTATTATAAACA
rs9839873	rs9839873	32678396	AAAACCCTCTCTTTCTATCTCCCACTCTATATCACTCTACACATTTATAA
rs1484127	rs1484127	33780375	CACTAACCAACCTACATAAATACCCCCTACTCACTCTTCAAATTTTCTTT
rs1510189	rs1510189	25769383	AATATCCCCAAAACTTTTAACACCAAACCTAAAACTTCTTCTATTCTACC
rs939290	rs939290	70759471	ATTTTATTTTCACTTTCCACAACCATAAACCCTTCCACCCAACATAATCA
rs6426327	rs6426327	63668399	TTCTCTTTCCATCTCTAAAACAACAAACAAATCCTCCCTCTTACCAAATA
rs3818562	rs3818562	34683307	TCCCAAATCTCACCCAAACACAATACATTAACTACTTCCAAAAAATCAAA
rs7660805	rs7660805	18639486	ACCTCCAACACAAAAACAACAAAAACTATTTATTCCCTCCTATAACCTCA
rs6982811	rs6982811	52647442	TTTACTCCTCAACAAACTAACCAATACTTACCCACTATTTACTCCTATAC
rs11249206	rs11249206	60753422	TAAATCTCCCCTCTCTTATTCCACAAATAATTACTAACCCATTTCTCAAA
rs9363764	rs9363764	36689314	TAACTCCCTACCACCTAAAACAAAACAATAATACACTAACTAATTTCCCT
rs2032088	rs2032088	63663495	TTACTTCTATAACACCACACTTAATCTTTATTCCACCTCTCTAATCACAT
rs348937	rs348937	19654492	AATACTACAACTACATTAAAAACCCTAAACAAAACTAACTAACCAACCCC
rs1467387	rs1467387	45739435	AACCCAATCCAAACCAATATTTTCCTAAACTCCTATAATTACCTTCTTAC
rs4742386	rs4742386	34623456	TCATAAATCACCAAATCTCCTAACACATTCATCTTCAACTATCCAACTTC
rs2857639	rs2857639	23793421	TAAAAAAAAATTCAACCTTCTACCTCCTACCATTATAACTCCAACACTCC
rs1495031	rs1495031	33793320	TAACCCATCTCTCATTCCTCCCTATTTTAAAAAATTTCCACCATACTATC
rs1510480	rs1510480	69633374	TCACCTTCCATTAATTACTTCTACCATCCTCTTCATAATCAAACTAATCC
rs2468330	rs2468330	23632464	ATCACACTTTTCATCACTCCATTTTTTTCCACCCAAAAATAATACTACTC
rs7746156	rs7746156	33622366	TACCAACCAATACTCAAAATAACCCATACTAATCTTCCTATTCTTCCTCT
rs1945975	rs1945975	23614475	CCACTTCTCTTTCCTCACCTACTTTCATTTAATTTAATACTTACCTCCTC
rs966367	rs966367	16795360	ATAACTCCTTTAACTTTAAACACACATCTCTACACACAACCACATACAAA
rs877309	rs877309	54760445	CCCCAACCCAAAACCTCTATAATTCACAAAACACAAATTCACACTTATAA
rs4331560	rs4331560	10654345	CATAACATTTCTCATCCAATAACTCACTCCATCTTCCAATACTCCCTAAA
