# Supplementary material for: Determination of Zygosity in Adult Chinese Twins Using the 450K Methylation Array versus Questionnaire Data
Source: PLoS One. 2015 Apr 30;10(4):e0123992. doi: 10.1371/journal.pone.0123992 (PMC4415785; doi:10.1371/journal.pone.0123992)
Supplement: S2 Table — (XLS) [file pone.0123992.s002.xls]

## Sheet: Sheet1
S2 Table. Zygosity Assignments by Relatedness Analysis through Genotyping and Methylation Array
Pair	Twin1	Twin2	Results of Genotyping Array (695283 SNPs)						Results of Methylation Array (65 SNPs)
			Z0	Z1	Z2	Proportion IBD	zygosity		Z0	Z1	Z2	Proportion IBD	zygosity	sex
1	10511	10565	0	0	1	1	MZ		0	0	1	1	MZ	FF
2	10397	10410	0.2337	0.4691	0.2972	0.5318	DZ		0.1892	0.7075	0.1033	0.457	DZ	MM
3	12111	12113	0	0	1	1	MZ		0	0	1	1	MZ	FF
4	11759	11863	0.3196	0.4781	0.2022	0.4413	DZ		0	0.8771	0.1229	0.5614	DZ	MM
5	11747	11798	0.3126	0.4834	0.204	0.4457	DZ		0	0.6683	0.3317	0.6659	DZ	MM
6	11815	11819	0	0	1	1	MZ		0	0	1	1	MZ	MM
7	11731	11794	0	0	1	1	MZ		0	0	1	1	MZ	MM
8	10590	10666	0	0.0001	0.9999	0.9999	MZ		0	0	1	1	MZ	FF
9	10546	10550	0	0	1	1	MZ		0	0	1	1	MZ	FF
10	10555	10568	0	0	1	1	MZ		0	0	1	1	MZ	MM
11	10586	10677	0.2416	0.5077	0.2507	0.5045	DZ		0.5676	0.076	0.3564	0.3944	DZ	MM
12	10522	10656	0.3025	0.4442	0.2533	0.4754	DZ		0.1892	0.2481	0.5627	0.6867	DZ	MM
13	10532	10538	0	0	1	1	MZ		0	0	1	1	MZ	FF
14	10513	10551	0	0	0.9999	1	MZ		0	0	1	1	MZ	MM
15	10545	10634	0	0	1	1	MZ		0	0	1	1	MZ	FF
16	10602	10673	0.2306	0.5441	0.2253	0.4974	DZ		0.5676	0.0343	0.3981	0.4153	DZ	FF
17	10571	10610	0.3311	0.3647	0.3042	0.4866	DZ		0.3784	0.2038	0.4178	0.5197	DZ	MM
18	10560	10609	0.2553	0.5198	0.2249	0.4848	DZ		0	0.8353	0.1647	0.5823	DZ	MM
19	10246	10264	0.2567	0.5341	0.2092	0.4763	DZ		0.1892	0.6658	0.145	0.4779	DZ	MM
20	10294	10478	0.1654	0.5961	0.2385	0.5365	DZ		0.1892	0.5405	0.2703	0.5406	DZ	FF
21	10429	10442	0.2631	0.4854	0.2515	0.4942	DZ		N/A	N/A	N/A	N/A	N/A	FF
22	10484	10491	0	0	0.9999	0.9999	MZ		0	0	1	1	MZ	FF
23	10461	10490	0	0	1	1	MZ		0	0	1	1	MZ	MM
24	10411	10440	0.176	0.5141	0.31	0.567	DZ		0.3784	0.2874	0.3342	0.4779	DZ	MM
25	10295	10426	0.3384	0.4357	0.226	0.4438	DZ		0.1892	0.5822	0.2286	0.5197	DZ	MM
26	10460	10483	0	0	1	1	MZ		0	0	1	1	MZ	MM
27	10286	10404	0	0	1	1	MZ		0	0	1	1	MZ	MM
28	10430	10481	0.2902	0.4831	0.2267	0.4682	DZ		0.7568	0.0735	0.1697	0.2064	DZ	MM
29	10398	10437	0	0	1	1	MZ		0	0	1	1	MZ	MM
30	10761	10776	0	0	1	1	MZ		0	0	1	1	MZ	FF
31	10701	10712	0.2348	0.4598	0.3054	0.5353	DZ		0	0.8928	0.1072	0.5536	DZ	MM
32	10697	10768	0	0.0001	0.9999	1	MZ		0	0	1	1	MZ	FF
33	10763	10808	0.3202	0.5082	0.1716	0.4257	DZ		0.5676	0.3684	0.064	0.2482	DZ	FF
34	10738	10786	0	0	1	1	MZ		0	0	1	1	MZ	MM
35	10728	10729	0.2456	0.5033	0.2511	0.5027	DZ		0.3784	0.3291	0.2925	0.457	DZ	FF
36	10760	10810	0	0	1	1	MZ		0	0	1	1	MZ	MM
37	10707	10715	0.3181	0.4583	0.2237	0.4528	DZ		0.6814	0	0.3186	0.3186	DZ	MM
38	10687	10695	0	0	1	1	MZ		0	0	1	1	MZ	FF
39	10008	10052	0	0	1	1	MZ		0	0	1	1	MZ	FF
40	10013	10093	0	0	1	1	MZ		0	0	1	1	MZ	FF
41	10017	10018	0.2832	0.4665	0.2503	0.4835	DZ		0.3784	0.4962	0.1254	0.3735	DZ	MM
42	10030	10031	0	0	1	1	MZ		0	0	1	1	MZ	MM
43	10027	10035	0	0	1	1	MZ		0	0	1	1	MZ	FF
44	10039	10056	0.1918	0.6133	0.1948	0.5015	DZ		0.3852	0.2075	0.4074	0.5111	DZ	FF
45	10111	10119	0.1761	0.5032	0.3208	0.5723	DZ		0	0.6683	0.3317	0.6659	DZ	MM
46	11883	11885	0	0.0002	0.9998	0.9999	MZ		0	0	1	1	MZ	FF
47	11927	12016	0	0	1	1	MZ		0	0	1	1	MZ	MM
48	12224	12227	0.3337	0.5138	0.1525	0.4094	DZ		N/A	N/A	N/A	N/A	N/A	MM
49	12220	12239	0	0	1	1	MZ		0	0	1	1	MZ	MM
50	11921	11980	0	0	1	1	MZ		0	0	1	1	MZ	MM
51	12161	12186	0	0	1	1	MZ		0	0	1	1	MZ	FF
52	12076	12178	0	0	1	1	MZ		0	0	1	1	MZ	MM
53	12068	12121	0.2348	0.5339	0.2314	0.4983	DZ		0	0.8771	0.1229	0.5614	DZ	FF
54	12052	12106	0	0	1	1	MZ		0	0	1	1	MZ	FF
55	12204	12206	0	0.0001	0.9999	1	MZ		0	0	1	1	MZ	MM
56	12151	12169	0	0	1	1	MZ		0	0	1	1	MZ	FF
57	12146	12182	0	0.0005	0.9995	0.9997	MZ		0	0	1	1	MZ	MM
58	12153	12154	0.2451	0.4799	0.2749	0.5149	DZ		0.1892	0.4569	0.3539	0.5823	DZ	MM
59	12038	12065	0.2649	0.5453	0.1898	0.4625	DZ		0.1851	0.8149	0	0.4074	DZ	FF
60	10940	11075	NA	NA	NA	NA	NA		0	0	1	1	MZ	MM
61	10941	10945	0	0.0001	0.9999	0.9999	MZ		0	0	1	1	MZ	MM
62	10934	11082	0	0	1	1	MZ		0	0	1	1	MZ	MM
63	10936	10944	0	0	1	1	MZ		0	0	1	1	MZ	MM
64	10959	10960	0	0	1	1	MZ		0	0	1	1	MZ	MM
65	10878	10894	0	0	1	1	MZ		0	0	1	1	MZ	MM
66	10866	11300	0	0	1	1	MZ		0	0	1	1	MZ	MM
67	11285	11314	0	0.0001	0.9999	1	MZ		0	0	1	1	MZ	MM
68	10872	10875	0.2802	0.4854	0.2344	0.4771	DZ		0.1892	0.2063	0.6045	0.7076	DZ	MM
69	10885	10902	0	0	1	1	MZ		0	0	1	1	MZ	MM
70	10881	10882	0	0	1	1	MZ		0	0	1	1	MZ	MM
71	10864	10901	0	0.0001	0.9999	1	MZ		0	0	1	1	MZ	FF
72	10812	10884	0	0	1	1	MZ		0	0	1	1	MZ	MM
73	10890	10893	0	0	1	1	MZ		0	0.0418	0.9582	0.9791	MZ	MM
74	10887	10888	0	0.0002	0.9998	0.9999	MZ		0	0	1	1	MZ	FF
75	10834	10852	0	0	1	1	MZ		0	0	1	1	MZ	MM
76	10811	10847	0	0	1	1	MZ		0	0	1	1	MZ	FF
77	10817	10821	0	0	1	1	MZ		0	0	1	1	MZ	MM
78	11119	11142	0	0	1	1	MZ		0	0	1	1	MZ	MM
79	10892	11198	0.3479	0.4695	0.1826	0.4173	DZ		0.5676	0.3684	0.064	0.2482	DZ	MM
80	10879	11182	0.2327	0.5782	0.1891	0.4782	DZ		0.3852	0.4626	0.1523	0.3836	DZ	MM
81	10820	10825	0.3351	0.4493	0.2156	0.4402	DZ		0.3784	0.3709	0.2507	0.4361	DZ	MM
82	10836	10848	0	0	1	1	MZ		0	0	1	1	MZ	MM
83	11064	11069	0	0	1	1	MZ		0	0	1	1	MZ	MM
84	11061	11078	0	0	1	1	MZ		0	0	1	1	MZ	FF
85	11116	11122	0	0	1	1	MZ		0	0	1	1	MZ	MM
86	10813	10857	0	0	1	1	MZ		0	0	1	1	MZ	FF
87	11117	11138	0	0.0003	0.9997	0.9998	MZ		0	0	1	1	MZ	MM
88	11054	11068	0	0	1	1	MZ		0	0	1	1	MZ	MM
89	11774	11792	0.2254	0.5277	0.2468	0.5107	DZ		0	0.5847	0.4153	0.7076	DZ	MM
90	11775	11782	0.2902	0.4535	0.2563	0.483	DZ		0.3493	0.6507	0	0.3254	DZ	FF
91	11769	11781	0.3044	0.5182	0.1773	0.4364	DZ		0	1	0	0.5	DZ	MM
92	11728	11786	0	0	1	1	MZ		0	0	1	1	MZ	MM
93	11738	11761	0.2685	0.5153	0.2162	0.4739	DZ		0	0.8353	0.1647	0.5823	DZ	MM
94	11712	11758	0.2532	0.5317	0.2151	0.4809	DZ		0.6082	0	0.3918	0.3918	DZ	MM
95	11730	11822	0	0	1	1	MZ		0	0	1	1	MZ	MM
96	10548	10615	0	0	1	1	MZ		0	0	1	1	MZ	FF
97	10242	10257	0	0	1	1	MZ		0	0	1	1	MZ	FF
98	11809	11856	0	0	1	1	MZ		0	0	1	1	MZ	MM
99	11808	11853	0	0.0013	0.9987	0.9993	MZ		0	0	1	1	MZ	MM
100	10528	10529	0	0	1	1	MZ		0	0	1	1	MZ	MM
101	10598	10599	0	0.0001	0.9999	1	MZ		0	0	1	1	MZ	FF
102	10515	10537	0.185	0.5788	0.2363	0.5257	DZ		0.1892	0.624	0.1868	0.4988	DZ	FF
103	10533	10541	0	0	1	1	MZ		N/A	N/A	N/A	N/A	N/A	FF
104	10567	10619	0.2791	0.5306	0.1903	0.4556	DZ		0.1892	0.5822	0.2286	0.5197	DZ	MM
105	10562	10606	0	0	1	1	MZ		0	0	1	1	MZ	MM
106	10591	10596	0	0	1	1	MZ		0	0	1	1	MZ	MM
107	10608	10613	0	0	1	1	MZ		0	0	1	1	MZ	FF
108	10274	10275	0.2753	0.504	0.2207	0.4727	DZ		0.1892	0.4987	0.3121	0.5614	DZ	FF
109	10276	10282	0	0	1	1	MZ		0	0	1	1	MZ	MM
110	10272	10281	0.0001	0	0.9999	0.9999	MZ		0	0	1	1	MZ	FF
111	10393	10416	0	0	1	1	MZ		0	0	1	1	MZ	MM
112	10431	10469	0	0	1	1	MZ		0	0	1	1	MZ	FF
113	10231	10314	0.3144	0.41	0.2756	0.4806	DZ		0.749	0	0.251	0.251	DZ	FF
114	10228	10229	0	0	1	1	MZ		0	0	1	1	MZ	FF
115	10289	10409	0.3041	0.4383	0.2576	0.4768	DZ		0	0.9606	0.0394	0.5197	DZ	MM
116	10482	10507	0.1809	0.5532	0.266	0.5425	DZ		0.5301	0	0.4699	0.4699	DZ	MM
117	10292	10293	0.2213	0.5302	0.2485	0.5136	DZ		0	0.5847	0.4153	0.7076	DZ	MM
118	10300	10419	0	0	1	1	MZ		0	0	1	1	MZ	FF
119	10438	10443	0	0	1	1	MZ		0	0	1	1	MZ	MM
120	10435	10451	0	0	1	1	MZ		0	0	1	1	MZ	MM
121	10800	10809	0.2633	0.494	0.2427	0.4897	DZ		0	0.7936	0.2064	0.6032	DZ	MM
122	10756	11029	0.2465	0.4987	0.2548	0.5041	DZ		0.1892	0.7075	0.1033	0.457	DZ	MM
123	10766	10803	0.1952	0.5279	0.2769	0.5409	DZ		0	0.9606	0.0394	0.5197	DZ	MM
124	10740	10783	0	0	1	1	MZ		0	0	1	1	MZ	FF
125	10723	10779	0	0	1	1	MZ		0	0	1	1	MZ	MM
126	10049	10050	0	0	1	1	MZ		0	0	1	1	MZ	MM
127	10025	10026	0	0	1	1	MZ		0	0	1	1	MZ	MM
128	10038	10051	0	0	1	1	MZ		0	0	1	1	MZ	MM
129	10098	10100	0	0.0154	0.9846	0.9923	MZ		0	0.0418	0.9582	0.9791	MZ	MM
130	11910	11934	0.2557	0.5064	0.2379	0.4911	DZ		0.5676	0.0343	0.3981	0.4153	DZ	MM
131	11996	12005	0.283	0.532	0.185	0.451	DZ		0	0.8771	0.1229	0.5614	DZ	MM
132	11917	11918	0.2566	0.4743	0.2691	0.5062	DZ		0	1	0	0.5	DZ	MM
133	12218	12244	0	0	0.9999	1	MZ		0	0	1	1	MZ	MM
134	12211	12213	0	0	1	1	MZ		0	0	1	1	MZ	MM
135	12209	12217	0.2149	0.441	0.3441	0.5646	DZ		0.5634	0	0.4366	0.4366	DZ	MM
136	11187	12214	0	0.0001	0.9999	0.9999	MZ		N/A	N/A	N/A	N/A	N/A	MM
137	12222	12236	0	0	1	1	MZ		0	0	1	1	MZ	FF
138	12223	12226	0.258	0.4806	0.2614	0.5017	DZ		0.3852	0.25	0.3648	0.4898	DZ	MM
139	12210	12221	0	0	1	1	MZ		0	0	1	1	MZ	MM
140	12233	12234	0	0	1	1	MZ		0	0	1	1	MZ	MM
141	11961	11986	0.2619	0.4924	0.2457	0.4919	DZ		0.5676	0.2431	0.1893	0.3108	DZ	MM
142	11977	11997	0.2243	0.479	0.2967	0.5362	DZ		0	0.5847	0.4153	0.7076	DZ	MM
143	12102	12191	0	0.0003	0.9997	0.9999	MZ		0	0	1	1	MZ	FF
144	12149	12202	0	0	1	1	MZ		0	0	1	1	MZ	FF
145	12119	12129	0	0	1	1	MZ		0	0	1	1	MZ	MM
146	12107	12203	0.2823	0.4589	0.2588	0.4882	DZ		0.1892	0.2899	0.5209	0.6659	DZ	FF
147	12163	12170	0	0	1	1	MZ		0	0	1	1	MZ	FF
148	12078	12124	0	0.0001	0.9999	0.9999	MZ		0	0	1	1	MZ	MM
149	12089	12108	0	0	1	1	MZ		0	0	1	1	MZ	MM
150	12158	12159	0.3058	0.4542	0.24	0.4671	DZ		0	0.9353	0.0647	0.5324	DZ	FF
151	12035	12187	0	0	1	1	MZ		0	0	1	1	MZ	MM
152	11063	11072	0	0	1	1	MZ		0	0	1	1	MZ	MM
153	11347	11355	0	0	1	1	MZ		0	0	1	1	MZ	FF
154	11071	11081	0	0	1	1	MZ		0	0	1	1	MZ	MM
155	10954	10958	0	0	1	1	MZ		0	0	1	1	MZ	MM
156	10937	10942	0	0	1	1	MZ		0	0	1	1	MZ	MM
157	10938	10943	0	0.0002	0.9998	0.9999	MZ		0	0	1	1	MZ	FF
158	11299	11357	0	0.0005	0.9995	0.9998	MZ		0	0	1	1	MZ	MM
159	10863	10899	0	0	1	1	MZ		0	0	1	1	MZ	MM
160	11280	11306	0	0	1	1	MZ		0	0	1	1	MZ	MM
161	10860	10891	0.2063	0.5054	0.2883	0.541	DZ		0.1892	0.5405	0.2703	0.5406	DZ	MM
162	10862	10898	0.2408	0.491	0.2682	0.5137	DZ		0.3784	0.4127	0.2089	0.4153	DZ	MM
163	10851	10873	0	0	1	1	MZ		0	0	1	1	MZ	MM
164	10823	10827	0	0	1	1	MZ		0	0	1	1	MZ	FF
165	11053	11359	0	0	1	1	MZ		0	0	1	1	MZ	FF
166	10838	10844	0.2807	0.4841	0.2353	0.4773	DZ		0.5676	0.2431	0.1893	0.3108	DZ	MM
167	11057	11060	NA	NA	NA	NA	NA		0	0	1	1	MZ	FF
168	10816	10849	0.2659	0.5031	0.231	0.4825	DZ		0.3784	0.6215	0.0001	0.3108	DZ	MM
169	11128	11130	0	0	1	1	MZ		0	0	1	1	MZ	MM
170	10833	10843	0	0	1	1	MZ		0	0	1	1	MZ	MM
171	10819	10858	0.223	0.4636	0.3134	0.5452	DZ		0	0.543	0.457	0.7285	DZ	MM
172	10840	10870	0.2248	0.4618	0.3134	0.5443	DZ		0.6921	0	0.3079	0.3079	DZ	FF
173	11308	11345	0	0	1	1	MZ		0	0	1	1	MZ	MM
174	10842	10896	0.3362	0.3782	0.2856	0.4747	DZ		0.1892	0.4152	0.3956	0.6032	DZ	MM
175	11824	11831	0	0	1	1	MZ		0	0	1	1	MZ	MM
176	11814	11868	0.2662	0.4773	0.2565	0.4951	DZ		0	0.6683	0.3317	0.6659	DZ	FF
177	11772	11796	0	0	1	1	MZ		0	0	1	1	MZ	MM
178	11717	11756	0	0	1	1	MZ		0	0	1	1	MZ	MM
179	11713	11725	0	0	1	1	MZ		0	0	1	1	MZ	MM
180	11722	11762	0	0	1	1	MZ		0	0	1	1	MZ	MM
181	11737	11742	0.2019	0.5765	0.2216	0.5099	DZ		0	0.7518	0.2482	0.6241	DZ	FF
182	11711	11847	0.1706	0.648	0.1814	0.5054	DZ		0.1892	0.7493	0.0615	0.4361	DZ	FF
183	12042	12057	NA	NA	NA	NA	N/A		0	0	1	1	MZ	FF
184	10946	10947	NA	NA	NA	NA	N/A		0	0.4676	0.5324	0.7662	DZ	MM
185	11297	11312	NA	NA	NA	NA	N/A		0	0	1	1	MZ	FF
186	10094	10097	NA	NA	NA	NA	N/A		0	0	1	1	MZ	MM
187	12195	12197	NA	NA	NA	NA	N/A		0	0	1	1	MZ	MM
188	10950	10953	NA	NA	NA	NA	N/A		0	0	1	1	MZ	MM
189	10814	10846	NA	NA	NA	NA	N/A		0	0.6683	0.3317	0.6659	DZ	MM
190	10853	10867	NA	NA	NA	NA	N/A		0	0	1	1	MZ	MM
191	11126	11135	NA	NA	NA	NA	N/A		0.3476	0	0.6524	0.6524	DZ	MM
192	11058	11070	NA	NA	NA	NA	N/A		0	0	1	1	MZ	MM
MZ: Monozygotic twins; DZ: Dizygotic twins; MM: twins were both male; FF: twins were both female
N/A in the Genotyping data represented one or two samples of the pair had the mean call rate <0.90 or excess heterzygosity (indicate contamination between samples); N/A in the Methylation data represented one or two samples of the pair had been mixed up. Those were considered to be omitted data.
